# Supplementary material for: Health and Sedentary Behaviors within Polish Nurses: A Cross-Sectional Study
Source: Nutrients. 2023 Mar 7;15(6):1312. doi: 10.3390/nu15061312 (PMC10058938; doi:10.3390/nu15061312)
Supplement: Supplementary file 1 [file nutrients-15-01312-s001.zip]

Archive with 1 entries (1 files):
- nutrients-2237653-supplementary.pdf
